# Supplementary material for: The Effect of Bismuth and Tin on Methane and Acetate Production in a Microbial Electrosynthesis Cell Fed with Carbon Dioxide
Source: Molecules. 2024 Jan 17;29(2):462. doi: 10.3390/molecules29020462 (PMC10821527; doi:10.3390/molecules29020462)
Supplement: Supplementary file 1 [file molecules-29-00462-s001.zip]

Archive with 1 entries (1 files):
- molecules-2810851-supplementary.pdf
